# Supplementary material for: From Network Governance to Real-World-Time Learning: A High-Reliability Operating Model for Rare Cancers
Source: Cancers (Basel). 2026 Feb 16;18(4):643. doi: 10.3390/cancers18040643 (PMC12939146; doi:10.3390/cancers18040643)
Supplement: Supplementary file 1 [file cancers-18-00643-s001.zip]

Archive with 1 entries (1 files):
- cancers-4147217-supplementary.pdf
